# Supplementary material for: Rapid evolution of distinct Helicobacter pylori subpopulations in the Americas
Source: PLoS Genet. 2017 Feb 23;13(2):e1006546. doi: 10.1371/journal.pgen.1006546 (PMC5322909; doi:10.1371/journal.pgen.1006546)
Supplement: S1 Table — (XLSX) [file pgen.1006546.s006.xlsx]

## Sheet: TableS1
Supplementary table 1. Detailed information of isolates included in the study, ordered based on Figure 1
Isolate ID	Geographical source	Country	City/region	old/new world	Assigned population		Reference
22371	South America	Colombia	Bogota D.C.	new world	hspMiscAmerica	Europe	*
22366 ve	South America	Colombia	Bogota D.C.	new world	hspMiscAmerica	Amerind	*
24004	South America	Colombia	Tolima, inland	new world	hspMiscAmerica	Africa1	*
ms1054	Mexico	Mexico	Mexico City	new world	hspMiscAmerica	Europe	*
ms44	Mexico	Mexico	Mexico City	new world	hspMiscAmerica	EastAsia	*
ms167	Mexico	Mexico	Mexico City	new world	hspMiscAmerica	EastAsia	*
ms1063	Mexico	Mexico	Mexico City	new world	hspMiscAmerica	EastAsia	*
2011-145	Mexico	Mexico	Mexico City	new world	hspMiscAmerica	EastAsia	*
2006-103	Mexico	Mexico	Mexico City	new world	hspMiscAmerica	Amerind	*
2003-107	Mexico	Mexico	Mexico City	new world	hspMiscAmerica	Europe	*
2005-72	Mexico	Mexico	Mexico City	new world	hspMiscAmerica	EuropeOthers	*
2003-98	Mexico	Mexico	Mexico City	new world	hspMiscAmerica	Amerind	*
Nic13_A	Central America	Nicaragua	Managua	new world	hspAfrica1Nicaragua	EuropeanAmerican1	Thorell et al. 2016
Nic03_A	Central America	Nicaragua	Managua	new world	hspAfrica1Nicaragua	EastAsia	Thorell et al. 2016
Nic32_A	Central America	Nicaragua	Managua	new world	hspAfrica1Nicaragua	EastAsia	Thorell et al. 2016
Nic06_A	Central America	Nicaragua	Managua	new world	hspAfrica1Nicaragua	EastAsia	Thorell et al. 2016
Nic25_A	Central America	Nicaragua	Managua	new world	hspAfrica1Nicaragua	EastAsia	Thorell et al. 2016
Nic14_A	Central America	Nicaragua	Managua	new world	hspAfrica1Nicaragua	Europe	Thorell et al. 2016
Nic11_A	Central America	Nicaragua	Managua	new world	hspAfrica1Nicaragua	Europe	Thorell et al. 2016
Nic16_A	Central America	Nicaragua	Managua	new world	hspAfrica1Nicaragua	Europe	Thorell et al. 2016
Nic29_A	Central America	Nicaragua	Managua	new world	hspAfrica1Nicaragua	Asia2	Thorell et al. 2016
Nic18_A	Central America	Nicaragua	Managua	new world	hspAfrica1Nicaragua	AfricanAmerican	Thorell et al. 2016
Nic30_A	Central America	Nicaragua	Managua	new world	hspAfrica1Nicaragua	Europe	Thorell et al. 2016
Nic24_A	Central America	Nicaragua	Managua	new world	hspAfrica1Nicaragua	EastAsia	Thorell et al. 2016
Nic28_A	Central America	Nicaragua	Managua	new world	hspAfrica1Nicaragua	EastAsia	Thorell et al. 2016
Nic21_C	Central America	Nicaragua	Managua	new world	hspAfrica1Nicaragua	Europe	Thorell et al. 2016
Nic26_A	Central America	Nicaragua	Managua	new world	hspAfrica1Nicaragua	Amerind	Thorell et al. 2016
Nic12_A	Central America	Nicaragua	Managua	new world	hspAfrica1Nicaragua	Amerind	Thorell et al. 2016
Nic10_A	Central America	Nicaragua	Managua	new world	hspAfrica1Nicaragua	EuropeanAmerican1	Thorell et al. 2016
Nic27_A	Central America	Nicaragua	Managua	new world	hspAfrica1Nicaragua	Asia2	Thorell et al. 2016
Nic07_A	Central America	Nicaragua	Managua	new world	hspAfrica1Nicaragua	Amerind	Thorell et al. 2016
Nic19_A	Central America	Nicaragua	Managua	new world	hspAfrica1Nicaragua	Amerind	Thorell et al. 2016
SA168A	South Africa	Mpumalanga	Ogies, Mpumalanga	old world	hspAfrica1SAfrica	Amerind	Didelot et al. 2013
SA156A	South Africa	Mpumalanga	Ogies, Mpumalanga	old world	hspAfrica1SAfrica	Amerind	Didelot et al. 2013
SA226A	South Africa	Mpumalanga	Ogies, Mpumalanga	old world	hspAfrica1SAfrica	Amerind	Didelot et al. 2013
SA161A	South Africa	Mpumalanga	Ogies, Mpumalanga	old world	hspAfrica1SAfrica	Africa2	Didelot et al. 2013
SA214A	South Africa	Mpumalanga	Ogies, Mpumalanga	old world	hspAfrica1SAfrica	EastAsia	Didelot et al. 2013
SA220A	South Africa	Mpumalanga	Ogies, Mpumalanga	old world	hspAfrica1SAfrica	Amerind	Didelot et al. 2013
SA157A	South Africa	Mpumalanga	Ogies, Mpumalanga	old world	hspAfrica1SAfrica	Asia2	Didelot et al. 2013
SA170C	South Africa	Mpumalanga	Ogies, Mpumalanga	old world	hspAfrica1SAfrica	Asia2	Didelot et al. 2013
SA162A	South Africa	Mpumalanga	Ogies, Mpumalanga	old world	hspAfrica1SAfrica	EastAsia	Didelot et al. 2013
SA227A	South Africa	Mpumalanga	Ogies, Mpumalanga	old world	hspAfrica1SAfrica	Asia2	Didelot et al. 2013
SA301A	South Africa	Mpumalanga	Ogies, Mpumalanga	old world	hspAfrica1SAfrica	EastAsia	Didelot et al. 2013
SA146A	South Africa	Mpumalanga	Ogies, Mpumalanga	old world	hspAfrica1SAfrica	EastAsia	Didelot et al. 2013
SA158A	South Africa	Mpumalanga	Ogies, Mpumalanga	old world	hspAfrica1SAfrica	Asia2	Didelot et al. 2013
SA30A	South Africa	Mpumalanga	Ogies, Mpumalanga	old world	hspAfrica1SAfrica	EastAsia	Didelot et al. 2013
SA35A	South Africa	Mpumalanga	Ogies, Mpumalanga	old world	hspAfrica1SAfrica	EastAsia	Didelot et al. 2013
SA45A	South Africa	Mpumalanga	Ogies, Mpumalanga	old world	hspAfrica1SAfrica	AfricanAmerican	Didelot et al. 2013
SA46C	South Africa	Mpumalanga	Ogies, Mpumalanga	old world	hspAfrica1SAfrica	EastAsia	Didelot et al. 2013
Hp H-41	North America	USA	Cleveland, Ohio	new world	hspAfrica1NAmerica	EastAsia	Blanchard et al. 2013
Hp H-44	North America	USA	Cleveland, Ohio	new world	hspAfrica1NAmerica	EastAsia	Blanchard et al. 2013
Hp A-6	North America	USA	Cleveland, Ohio	new world	hspAfrica1NAmerica	EastAsia	Blanchard et al. 2013
Hp H-1	North America	USA	Cleveland, Ohio	new world	hspAfrica1NAmerica	EastAsia	Blanchard et al. 2013
Hp H-5b	North America	USA	Cleveland, Ohio	new world	hspAfrica1NAmerica	EastAsia	Blanchard et al. 2013
Hp P-3	North America	USA	Cleveland, Ohio	new world	hspAfrica1NAmerica	EastAsia	Blanchard et al. 2013
CCHI33	North America	Canada	n/a	new world	hspAfrica1NAmerica	EastAsia	-
Hp H-36	North America	USA	Cleveland, Ohio	new world	hspAfrica1NAmerica	EastAsia	Blanchard et al. 2013
Hp A-20	North America	USA	Cleveland, Ohio	new world	hspAfrica1NAmerica	Africa1	Blanchard et al. 2013
Hp H-18	North America	USA	Cleveland, Ohio	new world	hspAfrica1NAmerica	Africa1	Blanchard et al. 2013
Hp A-16	North America	USA	Cleveland, Ohio	new world	hspAfrica1NAmerica	Africa1	Blanchard et al. 2013
Hp A-17	North America	USA	Cleveland, Ohio	new world	hspAfrica1NAmerica	Africa1	Blanchard et al. 2013
Hp A-8	North America	USA	Cleveland, Ohio	new world	hspAfrica1NAmerica	Africa1	Blanchard et al. 2013
Hp A-5	North America	USA	Cleveland, Ohio	new world	hspAfrica1NAmerica	Africa1	Blanchard et al. 2013
Hp H-10	North America	USA	Cleveland, Ohio	new world	hspAfrica1NAmerica	Africa1	Blanchard et al. 2013
Hp H-19	North America	USA	Cleveland, Ohio	new world	hspAfrica1NAmerica	Africa1	Blanchard et al. 2013
Hp H-4	North America	USA	Cleveland, Ohio	new world	hspAfrica1NAmerica	Africa1	Blanchard et al. 2013
Hp P-11	North America	USA	Cleveland, Ohio	new world	hspAfrica1NAmerica	Africa1	Blanchard et al. 2013
Hp H-29	North America	USA	Cleveland, Ohio	new world	hspAfrica1NAmerica	Africa1	Blanchard et al. 2013
Hp P-1	North America	USA	Cleveland, Ohio	new world	hspAfrica1NAmerica	Africa1	Blanchard et al. 2013
Hp P-13	North America	USA	Cleveland, Ohio	new world	hspAfrica1NAmerica	Africa1	Blanchard et al. 2013
Hp H-23	North America	USA	Cleveland, Ohio	new world	hspAfrica1NAmerica	Africa1	Blanchard et al. 2013
Hp H-24	North America	USA	Cleveland, Ohio	new world	hspAfrica1NAmerica	Africa1	Blanchard et al. 2013
Hp H-30	North America	USA	Cleveland, Ohio	new world	hspAfrica1NAmerica	Africa1	Blanchard et al. 2013
Hp H-42	North America	USA	Cleveland, Ohio	new world	hspAfrica1NAmerica	Africa1	Blanchard et al. 2013
Hp P-26	North America	USA	Cleveland, Ohio	new world	hspAfrica1NAmerica	Africa1	Blanchard et al. 2013
Hp H-34	North America	USA	Cleveland, Ohio	new world	hspAfrica1NAmerica	Africa1	Blanchard et al. 2013
Hp H-21	North America	USA	Cleveland, Ohio	new world	hspAfrica1NAmerica	Africa1	Blanchard et al. 2013
Hp P-2	North America	USA	Cleveland, Ohio	new world	hspAfrica1NAmerica	Africa1	Blanchard et al. 2013
J99	North America	USA	n/a	new world	hspAfrica1NAmerica	Africa1	Alm et al. 1999
Hp H-3	North America	USA	Cleveland, Ohio	new world	hspAfrica1NAmerica	Africa1	Blanchard et al. 2013
Hp P-28b	North America	USA	Cleveland, Ohio	new world	hspAfrica1NAmerica	Africa1	Blanchard et al. 2013
PZ5004	South America	Colombia	Nariño, coast	new world	hspAfrica1NAmerica	Africa1	Sheh et al. 2013
Nic20_C	Central America	Nicaragua	Managua	new world	hspAfrica1NAmerica	Africa1	Thorell et al. 2016
GAM83Bi	West Africa	Gambia	n/a	old world	hspAfrica1WAfrica	Africa1	Human Microbiome Project
GAM231Ai	West Africa	Gambia	n/a	old world	hspAfrica1WAfrica	Africa1	Human Microbiome Project
GAMchjs117Ai	West Africa	Gambia	n/a	old world	hspAfrica1WAfrica	Africa1	Human Microbiome Project
GAM239Bi	West Africa	Gambia	n/a	old world	hspAfrica1WAfrica	Africa1	Human Microbiome Project
GAMchjs106B	West Africa	Gambia	n/a	old world	hspAfrica1WAfrica	Africa1	Human Microbiome Project
GAMchjs124i	West Africa	Gambia	n/a	old world	hspAfrica1WAfrica	Africa1	Human Microbiome Project
GAM71Ai	West Africa	Gambia	n/a	old world	hspAfrica1WAfrica	Africa1	Human Microbiome Project
GAM101Biv	West Africa	Gambia	n/a	old world	hspAfrica1WAfrica	Africa1	Human Microbiome Project
GAMchjs114i	West Africa	Gambia	n/a	old world	hspAfrica1WAfrica	Africa1	Human Microbiome Project
GAM201Ai	West Africa	Gambia	n/a	old world	hspAfrica1WAfrica	EastAsia	Human Microbiome Project
GAM260BSi	West Africa	Gambia	n/a	old world	hspAfrica1WAfrica	EastAsia	Human Microbiome Project
GAM264Ai	West Africa	Gambia	n/a	old world	hspAfrica1WAfrica	EastAsia	Human Microbiome Project
GAM244Ai	West Africa	Gambia	n/a	old world	hspAfrica1WAfrica	EastAsia	Human Microbiome Project
GAM96Ai	West Africa	Gambia	n/a	old world	hspAfrica1WAfrica	Africa1	Human Microbiome Project
GAM112Ai	West Africa	Gambia	n/a	old world	hspAfrica1WAfrica	Europe	Human Microbiome Project
GAM119Bi	West Africa	Gambia	n/a	old world	hspAfrica1WAfrica	EuropeanAmerican2	Human Microbiome Project
GAM121Aii	West Africa	Gambia	n/a	old world	hspAfrica1WAfrica	EuropeanAmerican2	Human Microbiome Project
GAM115Ai	West Africa	Gambia	n/a	old world	hspAfrica1WAfrica	AfricanAmerican	Human Microbiome Project
GAM246Ai	West Africa	Gambia	n/a	old world	hspAfrica1WAfrica	AfricanAmerican	Human Microbiome Project
GAM263BFi	West Africa	Gambia	n/a	old world	hspAfrica1WAfrica	AfricanAmerican	Human Microbiome Project
HP116Bi	West Africa	Gambia	n/a	old world	hspAfrica1WAfrica	EuropeanAmerican2	Human Microbiome Project
GAMchjs136i	West Africa	Gambia	n/a	old world	hspAfrica1WAfrica	EuropeanAmerican2	Human Microbiome Project
GAM118Bi	West Africa	Gambia	n/a	old world	hspAfrica1WAfrica	AfricanAmerican	Human Microbiome Project
GAM245Ai	West Africa	Gambia	n/a	old world	hspAfrica1WAfrica	AfricanAmerican	Human Microbiome Project
GAM260ASi	West Africa	Gambia	n/a	old world	hspAfrica1WAfrica	AfricanAmerican	Human Microbiome Project
Gambia94/24	West Africa	Gambia	n/a	old world	hspAfrica1WAfrica	EuropeanAmerican2	Human Microbiome Project
GAM260Bi	West Africa	Gambia	n/a	old world	hspAfrica1WAfrica	AfricanAmerican	Human Microbiome Project
GAM120Ai	West Africa	Gambia	n/a	old world	hspAfrica1WAfrica	AfricanAmerican	Human Microbiome Project
GAM103Bi	West Africa	Gambia	n/a	old world	hspAfrica1WAfrica	EuropeanAmerican2	Human Microbiome Project
GAM249T	West Africa	Gambia	n/a	old world	hspAfrica1WAfrica	AfricanAmerican	Human Microbiome Project
GAM117Ai	West Africa	Gambia	n/a	old world	hspAfrica1WAfrica	AfricanAmerican	Human Microbiome Project
GAM270ASi	West Africa	Gambia	n/a	old world	hspAfrica1WAfrica	AfricanAmerican	Human Microbiome Project
GAM100Ai	West Africa	Gambia	n/a	old world	hspAfrica1WAfrica	AfricanAmerican	Human Microbiome Project
GAM105Ai	West Africa	Gambia	n/a	old world	hspAfrica1WAfrica	AfricanAmerican	Human Microbiome Project
GAM265BSii	West Africa	Gambia	n/a	old world	hspAfrica1WAfrica	EuropeanAmerican2	Human Microbiome Project
GAM254Ai	West Africa	Gambia	n/a	old world	hspAfrica1WAfrica	EuropeanAmerican2	Human Microbiome Project
GAM114Ai	West Africa	Gambia	n/a	old world	hspAfrica1WAfrica	AfricanAmerican	Human Microbiome Project
GAM80Ai	West Africa	Gambia	n/a	old world	hspAfrica1WAfrica	AfricanAmerican	Human Microbiome Project
22337	South America	Colombia	Cundinamarca, inland	new world	hspEuropeColombia	AfricanAmerican	*
22322	South America	Colombia	Cundinamarca, inland	new world	hspEuropeColombia	AfricanAmerican	*
22389	South America	Colombia	Cundinamarca, inland	new world	hspEuropeColombia	AfricanAmerican	*
22331	South America	Colombia	Boyacá, inland	new world	hspEuropeColombia	AfricanAmerican	*
22095	South America	Colombia	Santander, inland	new world	hspEuropeColombia	AfricanAmerican	*
22093	South America	Colombia	Boyacá, inland	new world	hspEuropeColombia	AfricanAmerican	*
22020	South America	Colombia	Boyacá, inland	new world	hspEuropeColombia	EuropeanAmerican2	*
22384	South America	Colombia	Boyacá, inland	new world	hspEuropeColombia	AfricanAmerican	*
NQ392	South America	Colombia	Nariño	new world	hspEuropeColombia	EuropeanAmerican2	Kenneman et al. 2011
PZ5026	South America	Colombia	Nariño, coast	new world	hspEuropeColombia	AfricanAmerican	Sheh et al. 2013
22385	South America	Colombia	Santander, inland	new world	hspEuropeColombia	EuropeanAmerican2	*
24008	South America	Colombia	Bolívar, caribean coast	new world	hspEuropeColombia	AfricanAmerican	*
26100	South America	Colombia	Caquetá, inland	new world	hspEuropeColombia	AfricanAmerican	*
NQ315	South America	Colombia	Nariño	new world	hspEuropeColombia	AfricanAmerican	Graham 2004, Kenneman 2011
NQ4044	South America	Colombia	n/a	new world	hspEuropeColombia	EuropeanAmerican2	IGS Maryland
NQ4200	South America	Colombia	n/a	new world	hspEuropeColombia	EuropeanAmerican2	Blanchard et al. 2013
22390	South America	Colombia	Caldas, inland	new world	hspEuropeColombia	AfricanAmerican	*
PZ5080	South America	Colombia	Nariño, Andes	new world	hspEuropeColombia	EuropeanAmerican2	Sheh et al. 2013
NQ4216	South America	Colombia	n/a	new world	hspEuropeColombia	AfricanAmerican	Blanchard et al. 2013
PZ5086	South America	Colombia	Nariño, Andes	new world	hspEuropeColombia	AfricanAmerican	Sheh et al. 2013
NQ4076	South America	Colombia	n/a	new world	hspEuropeColombia	AfricanAmerican	Blanchard et al. 2013
NQ4099	South America	Colombia	n/a	new world	hspEuropeColombia	EuropeanAmerican2	Blanchard et al. 2013
22378	South America	Colombia	Santander, inland	new world	hspEuropeColombia	EuropeanAmerican2	*
22025	South America	Colombia	Boyacá, inland	new world	hspEuropeColombia	Europe	*
NQ4228	South America	Colombia	n/a	new world	hspEuropeColombia	Asia2	Blanchard et al. 2013
22362	South America	Colombia	Tolima, inland	new world	hspEuropeColombia	EuropeOthers	*
22339	South America	Colombia	Bogota D.C.	new world	hspEuropeColombia	EuropeanAmerican1	*
NQ4053	South America	Colombia	n/a	new world	hspEuropeColombia	EuropeanAmerican1	Blanchard et al. 2013
22341 ve	South America	Colombia	Cundinamarca, inland	new world	hspEuropeColombia	EuropeanAmerican1	*
22393	South America	Colombia	Cundinamarca, inland	new world	hspEuropeColombia	EuropeanAmerican1	*
22019 ve	South America	Colombia	Santander, inland	new world	hspEuropeColombia	EuropeanAmerican1	*
PZ5056	South America	Colombia	Nariño, Andes	new world	hspEuropeColombia	EuropeanAmerican1	Sheh et al. 2013
NQ1701	South America	Colombia	Nariño	new world	hspEuropeColombia	EuropeanAmerican2	Kenneman et al. 2011
NQ1671	South America	Colombia	Nariño	new world	hspEuropeColombia	EuropeanAmerican1	Kenneman et al. 2011
NQ4161	South America	Colombia	n/a	new world	hspEuropeColombia	EuropeanAmerican1	Blanchard et al. 2013
22013	South America	Colombia	Boyacá, inland	new world	hspEuropeColombia	EuropeanAmerican1	*
22311	South America	Colombia	Bogota D.C.	new world	hspEuropeColombia	EuropeanAmerican1	*
22402	South America	Colombia	Cundinamarca, inland	new world	hspEuropeColombia	EuropeanAmerican2	*
22335	South America	Colombia	Boyacá, inland	new world	hspEuropeColombia	EuropeanAmerican2	*
22347	South America	Colombia	Boyacá, inland	new world	hspEuropeColombia	EuropeanAmerican2	*
22023	South America	Colombia	Boyacá, inland	new world	hspEuropeColombia	EuropeanAmerican2	*
22315 ve	South America	Colombia	Boyacá, inland	new world	hspEuropeColombia	EuropeanAmerican2	*
22351	South America	Colombia	Bogota D.C.	new world	hspEuropeColombia	EuropeanAmerican2	*
22021	South America	Colombia	Boyacá, inland	new world	hspEuropeColombia	EuropeanAmerican2	*
22312	South America	Colombia	Bogota D.C.	new world	hspEuropeColombia	EuropeanAmerican2	*
26084	South America	Colombia	Cundinamarca, inland	new world	hspEuropeColombia	EastAsia	*
26024	South America	Colombia	Meta, inland	new world	hspEuropeColombia	Asia2	*
22368	South America	Colombia	Boyacá, inland	new world	hspEuropeColombia	EastAsia	*
22367 ve	South America	Colombia	Boyacá, inland	new world	hspEuropeColombia	Asia2	*
22046 ve	South America	Colombia	Boyacá, inland	new world	hspEuropeColombia	Africa2	*
22346	South America	Colombia	Cundinamarca, inland	new world	hspEuropeColombia	Africa2	*
22360	South America	Colombia	Bogota D.C.	new world	hspEuropeColombia	EastAsia	*
22087 ve	South America	Colombia	Boyacá, inland	new world	hspEuropeColombia	EastAsia	*
22327	South America	Colombia	Bogota D.C.	new world	hspEuropeColombia	EastAsia	*
26093	South America	Colombia	Cundinamarca, inland	new world	hspEuropeColombia	EastAsia	*
22370	South America	Colombia	Boyacá, inland	new world	hspEuropeColombia	EastAsia	*
22388	South America	Colombia	Cundinamarca, inland	new world	hspEuropeColombia	Asia2	*
ms176	Mexico	Mexico	Mexico City	new world	hspEuropeS	EastAsia	*
2004-2	Mexico	Mexico	Mexico City	new world	hspEuropeS	Asia2	*
2006-52	Mexico	Mexico	Mexico City	new world	hspEuropeS	EastAsia	*
ms1080	Mexico	Mexico	Mexico City	new world	hspEuropeS	EastAsia	*
2005-126	Mexico	Mexico	Mexico City	new world	hspEuropeS	Asia2	*
2006-407	Mexico	Mexico	Mexico City	new world	hspEuropeS	AfricanAmerican	*
ms2 ve	Mexico	Mexico	Mexico City	new world	hspEuropeS	EuropeanAmerican1	*
2003-103	Mexico	Mexico	Mexico City	new world	hspEuropeS	EuropeanAmerican1	*
2004-20	Mexico	Mexico	Mexico City	new world	hspEuropeS	EuropeanAmerican1	*
2005-98	Mexico	Mexico	Mexico City	new world	hspEuropeS	EuropeanAmerican1	*
2005-100	Mexico	Mexico	Mexico City	new world	hspEuropeS	Africa1	*
2003-84	Mexico	Mexico	Mexico City	new world	hspEuropeS	Asia2	*
SJM180	South America	Peru	San Juan Miraflores shantytown, Lima	new world	hspEuropeS	hspWAfrica_SAfrica	-
2012-26	Mexico	Mexico	Mexico City	new world	hspEuropeS	Africa2	*
ms15	Mexico	Mexico	Mexico City	new world	hspEuropeS	hspWAfrica_SAfrica	*
ms1078	Mexico	Mexico	Mexico City	new world	hspEuropeS	Africa2	*
ms13	Mexico	Mexico	Mexico City	new world	hspEuropeS	hspWAfrica_SAfrica	*
ELS37	Central America	El Salvador	El Salvador rural area	new world	hspEuropeS	hspWAfrica_SAfrica	-
ms203	Mexico	Mexico	Mexico City	new world	hspEuropeS	hspWAfrica_SAfrica	*
ms23	Mexico	Mexico	Mexico City	new world	hspEuropeS	hspWAfrica_SAfrica	*
2011-41	Mexico	Mexico	Mexico City	new world	hspEuropeS	EuropeInSuerbaumAfrica	*
ms931	Mexico	Mexico	Mexico City	new world	hspEuropeS	Africa2	*
2006-479	Mexico	Mexico	Mexico City	new world	hspEuropeS	hspWAfrica_SAfrica	*
ms965 ve	Mexico	Mexico	Mexico City	new world	hspEuropeS	Africa2	*
2006-56	Mexico	Mexico	Mexico City	new world	hspEuropeS	hspWAfrica_SAfrica	*
Nic17_A	Central America	Nicaragua	Managua	new world	hspEuropeS	EuropeInSuerbaumAfrica	Thorell et al. 2016
ms1055	Mexico	Mexico	Mexico City	new world	hspEuropeS	Africa2	*
2006-480	Mexico	Mexico	Mexico City	new world	hspEuropeS	EuropeInSuerbaumAfrica	*
Nic14_C	Central America	Nicaragua	Managua	new world	hspEuropeS	Africa2	Thorell et al. 2016
Nic09_A	Central America	Nicaragua	Managua	new world	hspEuropeS	Africa2	Thorell et al. 2016
Nic31_A	Central America	Nicaragua	Managua	new world	hspEuropeS	EuropeInSuerbaumAfrica	Thorell et al. 2016
Nic20_A	Central America	Nicaragua	Managua	new world	hspEuropeS	hspWAfrica_SAfrica	Thorell et al. 2016
3800	Europe	France	Bordeaux	old world	hspEuropeS	hspWAfrica_SAfrica	*
NQ4110	South America	Colombia	n/a	new world	hspEuropeS	EuropeInSuerbaumAfrica	Blanchard et al. 2013
3697	Europe	France	Bordeaux	old world	hspEuropeS	Asia2	*
3738	Europe	France	Bordeaux	old world	hspEuropeS	hspWAfrica_SAfrica	*
GRA 247	Europe	France	Bordeaux	old world	hspEuropeS	hspWAfrica_SAfrica	*
Nic15_A	Central America	Nicaragua	Managua	new world	hspEuropeS	Africa2	Thorell et al. 2016
2006-4	Mexico	Mexico	Mexico City	new world	hspEuropeS	Africa2	*
B45	Europe	France	n/a	old world	hspEuropeS	Africa2	Lehours et al. 2011
UMB_G1	North America	Canada	n/a	new world	hspEuropeS	hspWAfrica_SAfrica	-
HUP-B14	Europe	Spain	n/a	old world	hspEuropeS	EuropeInSuerbaumAfrica	-
Nic05_A	Central America	Nicaragua	Managua	new world	hspEuropeS	Africa2	Thorell et al. 2016
Nic01_A	Central America	Nicaragua	Managua	new world	hspEuropeS	hspWAfrica_SAfrica	Thorell et al. 2016
Nic04_A	Central America	Nicaragua	Managua	new world	hspEuropeS	Africa2	Thorell et al. 2016
Nic23_A	Central America	Nicaragua	Managua	new world	hspEuropeS	hspWAfrica_SAfrica	Thorell et al. 2016
SA222A	Asia	South Africa	Ogies, Mpumalanga	old world	hpAsia2	Africa2	Didelot et al. 2013
NAB47	Asia	India	n/a	old world	hpAsia2	EuropeInSuerbaumAfrica	-
UM054	Asia	Malaysia		old world	hpAsia2	Africa2	Kumar et al. 2014
UM084	Asia	Malaysia	Malay origin	old world	hpAsia2	hspWAfrica_SAfrica	Rehvathy et al. 2013
FD535	Asia	Malaysia	Malaysian-Indian	old world	hpAsia2	hspWAfrica_SAfrica	Rehvathy et al. 2013
Yangon190	Asia	Myanmar		old world	hpAsia2	Africa2	*
UM114	Asia	Malaysia	Malaysian-Indian	old world	hpAsia2	Africa2	Rehvathy et al. 2013
FD423	Asia	Malaysia	Malaysian-Indian	old world	hpAsia2	Europe	Rehvathy et al. 2013
FD703	Asia	Malaysia	Malay origin	old world	hpAsia2	Europe	Rehvathy et al. 2013
FD430	Asia	Malaysia	Malaysian-Indian	old world	hpAsia2	Europe	Rehvathy et al. 2013
UM067	Asia	Malaysia	Malaysian-Indian	old world	hpAsia2	Europe	Rehvathy et al. 2013
UM018	Asia	Malaysia	Malaysian-Indian	old world	hpAsia2	Europe	Kumar et al. 2014
Yangon202	Asia	Myanmar		old world	hpAsia2	Europe	*
India7	Asia	India	n/a	old world	hpAsia2	Europe	-
Yangon179	Asia	Myanmar		old world	hpAsia2	Europe	*
Yangon233	Asia	Myanmar		old world	hpAsia2	Europe	*
NAK7	Asia	India	n/a	old world	hpAsia2	Europe	-
Yangon142	Asia	Myanmar		old world	hpAsia2	Europe	*
Myanmar51	Asia	Myanmar		old world	hpAsia2	Europe	*
Mandalay03	Asia	Myanmar		old world	hpAsia2	Europe	*
SNT49	Asia	India	Santal tribe	old world	hpAsia2	Europe	-
Mandalay30	Asia	Myanmar		old world	hpAsia2	Europe	*
Myanmar52	Asia	Myanmar		old world	hpAsia2	Europe	*
Myanmar66	Asia	Myanmar		old world	hpAsia2	Europe	*
3754	Europe	France	Bordeaux	old world	hpAsia3	Europe	*
NP05	Asia	Nepal	Nepal	old world	hpAsia2	Europe	*
NP05-278	Asia	Nepal	Nepal	old world	hpAsia2	Europe	*
NP04	Asia	Nepal	Nepal	old world	hpAsia2	Europe	*
NP05-107	Asia	Nepal	Nepal	old world	hpAsia2	Europe	*
NP05-112	Asia	Nepal	Nepal	old world	hpAsia2	Europe	*
NP05-105	Asia	Nepal	Nepal	old world	hpAsia2	Europe	*
NP05-121	Asia	Nepal	Nepal	old world	hpAsia2	Europe	*
NP05-250	Asia	Nepal	Nepal	old world	hpAsia2	Europe	*
NP05-272	Asia	Nepal	Nepal	old world	hpAsia2	Europe	*
SA213A	South Africa	South Africa	Ogies, Mpumalanga	old world	hspEuropeN	Europe	Didelot et al. 2013
SA164A	South Africa	South Africa	Ogies, Mpumalanga	old world	hspEuropeN	Europe	Didelot et al. 2013
SA171A	South Africa	South Africa	Ogies, Mpumalanga	old world	hspEuropeN	Europe	Didelot et al. 2013
SA302A	South Africa	South Africa	Ogies, Mpumalanga	old world	hspEuropeN	Europe	Didelot et al. 2013
SA173A	South Africa	South Africa	Ogies, Mpumalanga	old world	hspEuropeN	EastAsia	Didelot et al. 2013
SA221A	South Africa	South Africa	Ogies, Mpumalanga	old world	hspEuropeN	Asia2	Didelot et al. 2013
SA37A	South Africa	South Africa	Ogies, Mpumalanga	old world	hspEuropeN	EastAsia	Didelot et al. 2013
Hp A-26	North America	USA	Cleveland, Ohio	new world	hspEuropeN	Asia2	Blanchard et al. 2013
Hp H-43	North America	USA	Cleveland, Ohio	new world	hspEuropeN	Asia2	Blanchard et al. 2013
G27	Europe	Italy	n/a	old world	hspEuropeN	Asia2	Baltrus et al. 2009
Hp H-45	North America	USA	Cleveland, Ohio	new world	hspEuropeN	EastAsia	Blanchard et al. 2013
NCTC 11637	Australia	Australia		old world	hspEuropeN	EastAsia	-
CHA 185	Europe	France	Bordeaux	old world	hspEuropeN	Asia2	*
SSR12	Europe	Ireland	Dublin	old world	hspEuropeN	Asia2	*
SW23Ai	Europe	Wales	Swansea	old world	hspEuropeN	Asia2	*
PHI 092	Europe	France	Bordeaux	old world	hspEuropeN	Asia2	*
3843	Europe	France	Bordeaux	old world	hspEuropeN	Asia2	*
3746	Europe	France	Bordeaux	old world	hspEuropeN	Asia2	*
Nic08_C2	Central America	Nicaragua	Managua	new world	hspEuropeN	Asia2	Thorell et al. 2016
B38	Europe	France	n/a	old world	hspEuropeN	Asia2	Thiberge et al. 2010
Hp A-14	North America	USA	Cleveland, Ohio	new world	hspEuropeN	Asia2	Blanchard et al. 2013
Hp P-16	North America	USA	Cleveland, Ohio	new world	hspEuropeN	Asia2	Blanchard et al. 2013
R046Wa	North America	Canada	Alberta	new world	hspEuropeN	Asia2	Blanchard et al. 2013
SSR43	Europe	Ireland	Dublin	old world	hspEuropeN	Asia2	*
BON 254	Europe	France	Bordeaux	old world	hspEuropeN	Asia2	*
3745	Europe	France	Bordeaux	old world	hspEuropeN	EastAsia	*
Hp H-9	North America	USA	Cleveland, Ohio	new world	hspEuropeN	Asia2	Blanchard et al. 2013
R038b	North America	Canada	Alberta	new world	hspEuropeN	Asia2	Blanchard et al. 2013
N6	Europe	France	n/a	old world	hspEuropeN	EuropeanAmerican1	*
R037c	North America	Canada	Alberta	new world	hspEuropeN	AfricanNicaragua	Blanchard et al. 2013
R018c	North America	Canada	Alberta	new world	hspEuropeN	EuropeanAmerican1	Blanchard et al. 2013
Hp P-30	North America	USA	Cleveland, Ohio	new world	hspEuropeN	EuropeanAmerican1	Blanchard et al. 2013
P12	Europe	Germany	n/a	old world	hspEuropeN	AfricanNicaragua	Fischer et al. 2010
Hp A-27	North America	USA	Cleveland, Ohio	new world	hspEuropeN	AfricanNicaragua	Blanchard et al. 2013
Lithuania75	Europe	Lithuania	n/a	old world	hspEuropeN	EuropeanAmerican2	-
Hp H-11	North America	USA	Cleveland, Ohio	new world	hspEuropeN	EuropeanNicaragua	Blanchard et al. 2013
Hp A-11	North America	USA	Cleveland, Ohio	new world	hspEuropeN	AfricanNicaragua	Blanchard et al. 2013
R036d	North America	Canada	Alberta	new world	hspEuropeN	AfricanNicaragua	Blanchard et al. 2013
Hp A-9	North America	USA	Cleveland, Ohio	new world	hspEuropeN	AfricanNicaragua	Blanchard et al. 2013
R055a	North America	Canada	Alberta	new world	hspEuropeN	AfricanNicaragua	Blanchard et al. 2013
Hp P-15	North America	USA	Cleveland, Ohio	new world	hspEuropeN	AfricanNicaragua	Blanchard et al. 2013
Hp H-27	North America	USA	Cleveland, Ohio	new world	hspEuropeN	EuropeanNicaragua	Blanchard et al. 2013
Hp P-74	North America	USA	Cleveland, Ohio	new world	hspEuropeN	EuropeanAmerican2	Blanchard et al. 2013
Hp P-23	North America	USA	Cleveland, Ohio	new world	hspEuropeN	AfricanNicaragua	Blanchard et al. 2013
SSR20	Europe	Ireland	Dublin	old world	hspEuropeN	EuropeanAmerican1	*
SSR22	Europe	Ireland	Dublin	old world	hspEuropeN	AfricanNicaragua	*
SW7A	Europe	Wales	Swansea	old world	hspEuropeN	AfricanNicaragua	*
SW21A	Europe	Wales	Swansea	old world	hspEuropeN	EuropeanNicaragua	*
B8	Experimental	unknown	n/a	old world	hspEuropeN	AfricanAmerican	Farnbacher et al. 2010
HPAG1	Europe	Sweden	Kalix, Norrland	old world	hspEuropeN	AfricanNicaragua	Oh et al. 2006
SSR4	Europe	Ireland	Dublin	old world	hspEuropeN	EuropeanAmerican1	*
SSR13	Europe	Ireland	Dublin	old world	hspEuropeN	EuropeanAmerican1	*
SSR14	Europe	Ireland	Dublin	old world	hspEuropeN	EastAsia	*
SSR8	Europe	Ireland	Dublin	old world	hspEuropeN	EastAsia	*
SSR23	Europe	Ireland	Dublin	old world	hspEuropeN	AfricanNicaragua	*
SSR40	Europe	Ireland	Dublin	old world	hspEuropeN	AfricanNicaragua	*
R32b	North America	Canada	Alberta	new world	hspEuropeN	EuropeanNicaragua	Blanchard et al. 2013
Hp H-28	North America	USA	Cleveland, Ohio	new world	hspEuropeN	AfricanNicaragua	Blanchard et al. 2013
HPKX_483_AG0C1	Europe	Sweden	Kalix, Norrland	old world	hspEuropeN	EuropeanAmerican1	Yannikis et al. 2008
26695_Tomb	Europe	UK	n/a	old world	hspEuropeN	AfricanNicaragua	Tomb et al. 1997
SSR3	Europe	Ireland	Dublin	old world	hspEuropeN	AfricanNicaragua	*
SSR2	Europe	Ireland	Dublin	old world	hspEuropeN	AfricanNicaragua	*
SSR5	Europe	Ireland	Dublin	old world	hspEuropeN	AfricanNicaragua	*
SSR33	Europe	Ireland	Dublin	old world	hspEuropeN	AfricanNicaragua	*
SSR17	Europe	Ireland	Dublin	old world	hspEuropeN		*
SSR9	Europe	Ireland	Dublin	old world	hspEuropeN		*
SSR7	Europe	Ireland	Dublin	old world	hspEuropeN		*
SA303C	South Africa	South Africa	Ogies, Mpumalanga	old world	hpAfrica2		Didelot et al. 2013
SA166A	South Africa	South Africa	Ogies, Mpumalanga	old world	hpAfrica2		Didelot et al. 2013
SA172C	South Africa	South Africa	Ogies, Mpumalanga	old world	hpAfrica2		Didelot et al. 2013
SA36C	South Africa	South Africa	Ogies, Mpumalanga	old world	hpAfrica2		Didelot et al. 2013
SA40A	South Africa	South Africa	Ogies, Mpumalanga	old world	hpAfrica2		Didelot et al. 2013
SA155A	South Africa	South Africa	Ogies, Mpumalanga	old world	hpAfrica2		Didelot et al. 2013
SA144A	South Africa	South Africa	Ogies, Mpumalanga	old world	hpAfrica2		Didelot et al. 2013
SouthAfrica50	South Africa	South Africa	Soweto, Bantu origin	old world	hpAfrica2		Duncan et al. 2013
SA169C	South Africa	South Africa	Ogies, Mpumalanga	old world	hpAfrica2		Didelot et al. 2013
SouthAfrica20	South Africa	South Africa	Soweto, Bantu origin	old world	hpAfrica2		Duncan et al. 2013
SA175A	South Africa	South Africa	Ogies, Mpumalanga	old world	hpAfrica2		Didelot et al. 2013
SA253A	South Africa	South Africa	Ogies, Mpumalanga	old world	hpAfrica2		Didelot et al. 2013
SA29A	South Africa	South Africa	Ogies, Mpumalanga	old world	hpAfrica2		Didelot et al. 2013
SA233A	South Africa	South Africa	Ogies, Mpumalanga	old world	hpAfrica2		Didelot et al. 2013
SouthAfrica7	South Africa	South Africa	Soweto, Bantu origin	old world	hpAfrica2		Duncan et al. 2013
SA160A	South Africa	South Africa	Ogies, Mpumalanga	old world	hpAfrica2		Didelot et al. 2013
SA34A	South Africa	South Africa	Ogies, Mpumalanga	old world	hpAfrica2		Didelot et al. 2013
SA194A	South Africa	South Africa	Ogies, Mpumalanga	old world	hpAfrica2		Didelot et al. 2013
SA47A	South Africa	South Africa	Ogies, Mpumalanga	old world	hpAfrica2		Didelot et al. 2013
Puno135	Ind. America	Peru	Puno	new world	hspAmerind		-
Puno120	Ind. America	Peru	Puno	new world	hspAmerind		-
Aklavik117	North America	Canada	Aklavik	new world	hspAmerind		-
v225d	South America	Venezuela	Piaroan indian	new world	hspAmerind		-
Cuz20	Ind. America	Peru	Cuzco	new world	hspAmerind		-
Shi112	Ind. America	Peru	Shimaa village	new world	hspAmerind		-
Shi169	Ind. America	Peru	Shimaa village	new world	hspAmerind		-
Shi417	Ind. America	Peru	Shimaa village	new world	hspAmerind		-
Sat464	Ind. America	Peru	Satipo region	new world	hspAmerind		-
Shi470	Ind. America	Peru	Shimaa village	new world	hspAmerind		-
PeCan4	South America	Peru	n/a	new world	Hybrid		-
52	East Asia	South Korea	n/a	old world	hpEastAsia		-
51	East Asia	South Korea	n/a	old world	hpEastAsia		-
F32	East Asia	Japan	n/a	old world	hpEastAsia		Kawai et al. 2011
HLJHP193	Asia	China		old world	hpEastAsia		-
OK113	East Asia	Japan	n/a	old world	hpEastAsia		Yahara et al. 2013
XZ274	Asia	China	n/a	old world	hpEastAsia		Guo et al. 2012
CPY1962	East Asia	Japan	n/a	old world	hpEastAsia		Blanchard et al. 2013
OK310	East Asia	Japan	n/a	old world	hpEastAsia		Yahara et al. 2013
HLJHP253	Asia	China		old world	hpEastAsia		-
HLJHP256	Asia	China		old world	hpEastAsia		-
HLJHP271	Asia	China		old world	hpEastAsia		-
Yangon244	Asia	Myanmar		old world	hpEastAsia		*
Yangon222	Asia	Myanmar		old world	hpEastAsia		*
98-10	East Asia	Japan	n/a	old world	hpEastAsia		-
F57	East Asia	Japan	n/a	old world	hpEastAsia		Kawai et al. 2011
CPY1313	East Asia	Japan	n/a	old world	hpEastAsia		Blanchard et al. 2013
F16	East Asia	Japan	n/a	old world	hpEastAsia		Kawai et al. 2011
F30	East Asia	Japan	n/a	old world	hpEastAsia		Kawai et al. 2011
35A	East Asia	Japan	n/a	old world	hpEastAsia		David Graham
CPY6081	East Asia	Japan	n/a	old world	hpEastAsia		Blanchard et al. 2013
CPY6271	East Asia	Japan	n/a	old world	hpEastAsia		Blanchard et al. 2013
CPY6311	East Asia	Japan	n/a	old world	hpEastAsia		Blanchard et al. 2013
CPY1124	East Asia	Japan	n/a	old world	hpEastAsia		Blanchard et al. 2013
CPY3281	East Asia	Japan	n/a	old world	hpEastAsia		Blanchard et al. 2013
83	East Asia	unknown	n/a	old world	hpEastAsia		David Graham
CPY6261	East Asia	Japan	n/a	old world	hpEastAsia		Blanchard et al. 2013
Manado-1	Asia	Indonesia	Manado	old world	hpEastAsia		-
Taiwan-47	East Asia	Taiwan	n/a	old world	hpEastAsia		-
Yangon159	Asia	Myanmar		old world	hpEastAsia		*
8A3	East Asia	unknown	Experimental	old world	hpEastAsia		Graham 2004, Kenneman 2011
Yangon173	Asia	Myanmar		old world	hpEastAsia		*
UM111	Asia	Malaysia	Chinese Malay	old world	hpEastAsia		Rehvathy et al. 2013
UM085	Asia	Malaysia	Chinese Malay	old world	hpEastAsia		Rehvathy et al. 2013
Mandalay38	Asia	Myanmar		old world	hpEastAsia		*
UM077	Asia	Malaysia	Chinese Malay	old world	hpEastAsia		Rehvathy et al. 2013
FD506	Asia	Malaysia	Chinese Malay	old world	hpEastAsia		Rehvathy et al. 2013
UM007	Asia	Malaysia	Chinese Malay	old world	hpEastAsia		Kumar et al. 2014
UM038	Asia	Malaysia	Chinese Malay	old world	hpEastAsia		Rehvathy et al. 2013
UM066	Asia	Malaysia	Chinese Malay	old world	hpEastAsia		-
UM023	Asia	Malaysia	Chinese Malay	old world	hpEastAsia		Rehvathy et al. 2013
UM065	Asia	Malaysia	Chinese Malay	old world	hpEastAsia		Rehvathy et al. 2013
UM032	Asia	Malaysia	?	old world	hpEastAsia		Khosravi et al. 2013
FD568	Asia	Malaysia	Chinese Malay	old world	hpEastAsia		Rehvathy et al. 2013
FD577	Asia	Malaysia	Chinese Malay	old world	hpEastAsia		Rehvathy et al. 2013
CPY1662	East Asia	Japan	n/a	old world	hpEastAsia		-
UM034	Asia	Malaysia	Chinese Malay	old world	hpEastAsia		Kumar et al. 2014
* Isolates first described in this publication
- Isolates with no publication associated to them
n/a Information not available in databases or publications
