# Supplementary material for: Rapid evolution of distinct Helicobacter pylori subpopulations in the Americas
Source: PLoS Genet. 2017 Feb 23;13(2):e1006546. doi: 10.1371/journal.pgen.1006546 (PMC5322909; doi:10.1371/journal.pgen.1006546)
Supplement: S2 Table — (XLSX) [file pgen.1006546.s007.xlsx]

## Sheet: Table S2
Supplementary table 2. Fst values of over 0.25 in Latin American isolates compared to the rest of the World.
Locus tag	Gene	Description	Position in 26695	Fst
HP0486	hofC	Outer membrane protein HofC	879	0.614286
HP1339	exbB	Biopolymer transport protein ExbB	112	0.611653
HP0486	hofC	Outer membrane protein HofC	885	0.607143
HP0486	hofC	Outer membrane protein HofC	971	0.6
HP0486	hofC	Outer membrane protein HofC	972	0.6
HP0486	hofC	Outer membrane protein HofC	967	0.593086
HP0486	hofC	Outer membrane protein HofC	970	0.592857
HP0486	hofC	Outer membrane protein HofC	921	0.557143
HP0175	ppiC	Putative peptidyl-prolyl cis-trans isomerase PpiC	550	0.439194
HP0175	ppiC	Putative peptidyl-prolyl cis-trans isomerase PpiC	636	0.436254
HP1331	azlC	Branched-chain amino acid transport protein AzlC	292	0.435676
HP0408		Hypothetical protein HP0408	275	0.431357
HP0175	ppiC	Putative peptidyl-prolyl cis-trans isomerase PpiC	705	0.42895
HP1339	exbB	Biopolymer transport protein ExbB	138	0.427019
HP0097		Hypothetical protein HP0097	214	0.421364
HP0175	ppiC	Putative peptidyl-prolyl cis-trans isomerase PpiC	301	0.412865
HP1339	exbB	Biopolymer transport protein ExbB	299	0.409499
HP0181		Membrane protein required for colicin V production	153	0.409266
HP0175	ppiC	Putative peptidyl-prolyl cis-trans isomerase PpiC	304	0.401513
HP0175	ppiC	Putative peptidyl-prolyl cis-trans isomerase PpiC	300	0.388094
HP0282		Predicted coding region HP0282	1050	0.377566
HP0486	hofC	Outer membrane protein HofC	479	0.374325
HP1332	dnaJ	Chaperone protein DnaJ	968	0.373416
HP1363		Bifunctional NAD(P)H-hydrate repair enzyme Nnr	1196	0.360293
HP0875	katA	Catalase KatA	782	0.344449
HP0175	ppiC	Putative peptidyl-prolyl cis-trans isomerase PpiC	306	0.344163
HP0773		2-nitropropane dioxygenase	587	0.341696
HP0408		Hypothetical protein HP0408	325	0.340398
HP0175	ppiC	Putative peptidyl-prolyl cis-trans isomerase PpiC	294	0.340173
HP0175	ppiC	Putative peptidyl-prolyl cis-trans isomerase PpiC	307	0.340173
HP0175	ppiC	Putative peptidyl-prolyl cis-trans isomerase PpiC	308	0.340173
HP1108	porG	Pyruvate flavodoxin oxidoreductase subunit gamma PorG	402	0.337608
HP0408		Hypothetical protein HP0408	395	0.337155
HP0979	ftsZ	Cell division protein FtsZ	303	0.33394
HP1332	dnaJ	Chaperone protein DnaJ	857	0.331652
HP1149	rimM	16S rRNA processing protein RimM	428	0.331292
HP0663	aroC	Chorismate synthase AroC	161	0.330575
HP1137	atpX	F0F1 ATP synthase subunit B', AtpX	348	0.329639
HP0408		Hypothetical protein HP0408	91	0.329051
HP0175	ppiC	Putative peptidyl-prolyl cis-trans isomerase PpiC	297	0.32821
HP0486	hofC	Outer membrane protein HofC	899	0.327427
HP0175	ppiC	Putative peptidyl-prolyl cis-trans isomerase PpiC	863	0.327296
HP0492		Neuraminyllactose-binding hemagglutinin	89	0.326613
HP0960	glyQ	Glycyl-tRNA synthetase subunit alpha GlyQ	688	0.324722
HP1341	tonB	Siderophore-mediated iron transport protein TonB	1095	0.324466
HP0377	dsbC	Thiol:disulfide interchange protein	558	0.324108
HP0272		Hypothetical protein HP0272	314	0.322814
HP0272		Hypothetical protein HP0272	315	0.322814
HP0683	glmU	Bifunctional N-acetylglucosamine-1-phosphate uridyltransferase/glucosamine-1-phosphate acetyltransferase	694	0.321733
HP0605	hefA	Outer membrane protein of the hefABC efflux system, HefA	573	0.32156
HP1341	tonB	Siderophore-mediated iron transport protein TonB	1094	0.320183
HP0791	cadA	Cadmium-transporting ATPase CadA	1105	0.319757
HP1028		Hypothetical protein HP1028	183	0.319526
HP0181		Membrane protein required for colicin V production	167	0.319525
HP0605	hefA	Outer membrane protein of the hefABC efflux system, HefA	566	0.318123
HP0175	ppiC	Putative peptidyl-prolyl cis-trans isomerase PpiC	400	0.31663
HP0037		NADH-ubiquinone oxidoreductase subunit	289	0.31591
HP0235	hcpE	Cysteine-rich protein E, beta-lactamase HcpE	796	0.313366
HP1343		Integral membrane protein	190	0.312635
HP0605	hefA	Outer membrane protein of the hefABC efflux system, HefA	1142	0.312456
HP0605	hefA	Outer membrane protein of the hefABC efflux system, HefA	1144	0.312456
HP0979	ftsZ	Cell division protein FtsZ	597	0.311883
HP0953		Hypothetical protein HP0953	206	0.311739
HP1358		Hypothetical protein HP1358	332	0.311259
HP1446	exbD	Biopolymer transport protein ExbD	120	0.310783
HP0144	fixN	Cbb3-type cytochrome c oxidase subunit I FixN	278	0.309911
HP0130		Hypothetical protein HP0130	514	0.308529
HP1332	dnaJ	Chaperone protein DnaJ	790	0.30829
HP0298	dppA	Dipeptide ABC transporter, periplasmic dipeptide-binding protein DppA	940	0.308244
HP0298	dppA	Dipeptide ABC transporter, periplasmic dipeptide-binding protein DppA	947	0.308244
HP1464		ABC transport system substrate binding protein	449	0.307828
HP0875	katA	Catalase KatA	702	0.307411
HP0929	ispA	Geranyltranstransferase IspA	708	0.307383
HP0486	hofC	Outer membrane protein HofC	424	0.307377
HP0826	lex2B	Lipooligosaccharide 5G8 epitope biosynthesis-associated protein Lex2B	444	0.305019
HP0181		Membrane protein required for colicin V production	152	0.303726
HP1434	purU	Formyltetrahydrofolate deformylase PurU	525	0.303726
HP1149	rimM	16S rRNA processing protein RimM	427	0.301557
HP0773		2-nitropropane dioxygenase	560	0.3
HP0867	lpxB	Lipid-A-disaccharide synthase	648	0.299896
HP1282	trpE	Anthranilate synthase component I	312	0.299799
HP1448	rnpA	Ribonuclease P protein component	161	0.297516
HP0700	dgkA	Diacylglycerol kinase	313	0.296407
HP0097		Hypothetical protein HP0097	513	0.296047
HP0663	aroC	Chorismate synthase AroC	162	0.296047
HP0671	horF	Outer membrane protein HorF	600	0.295349
HP0181		Membrane protein required for colicin V production	148	0.295324
HP0944	yabJ	RutC family protein HP0944	268	0.295324
HP0943	dadA	D-amino acid dehydrogenase DadA	69	0.295064
HP0486	hofC	Outer membrane protein HofC	604	0.293817
HP1407	rhn	Putative ribonuclease N	304	0.293436
HP1275	algC, manB	Phosphomannomutase	113	0.291671
HP0254	hopG	Outer membrane protein HopG	408	0.291659
HP0605	hefA	Outer membrane protein of the hefABC efflux system, HefA	1008	0.291402
HP0492		Neuraminyllactose-binding hemagglutinin	801	0.291055
HP0175	ppiC	Putative peptidyl-prolyl cis-trans isomerase PpiC	285	0.290486
HP1407	rhn	Putative ribonuclease N	324	0.289547
HP1232	folP	Dihydropteroate synthase FolP	681	0.289128
HP0908	flgE	Flagellar hook protein FlgE	1016	0.287094
HP1377	fliW	flagellar assembly protein FliW	111	0.286758
HP0097		Hypothetical protein HP0097	171	0.286104
HP0469		Hypothetical protein HP0469	42	0.285714
HP1494	murE	UDP-N-acetylmuramoylalanyl-D-glutamate--2, 6-diaminopimelate ligase	1325	0.285336
HP0312		ATP-binding protein	539	0.284544
HP1579		Hypothetical protein HP1579	350	0.283274
HP1464		ABC transport system substrate binding protein	372	0.282977
HP0037		NADH-ubiquinone oxidoreductase subunit	290	0.282651
HP0255	purA	Adenylosuccinate synthetase PurA	552	0.281906
HP0555		Hypothetical protein HP0555	766	0.281886
HP1395	horL	Outer membrane protein HorL	717	0.281153
HP0155		H+/Na+ translocating NADH Dehydrogenase	154	0.279205
HP0486	hofC	Outer membrane protein HofC	757	0.279203
HP0663	aroC	Chorismate synthase AroC	471	0.277442
HP1489		Lipase-like protein HP1489	888	0.276506
HP0331	minD	Septum site-determining protein MinD	577	0.276015
HP1265	nuoF	NADH dehydrogenase I subunit F	320	0.275936
HP0298	dppA	Dipeptide ABC transporter, periplasmic dipeptide-binding protein DppA	957	0.27569
HP0181		Membrane protein required for colicin V production	175	0.27523
HP1126	tolB	Translocation protein TolB	904	0.274894
HP1029		Hypothetical protein HP1029	134	0.27392
HP0497		Sodium- and chloride-dependent transporter	529	0.273753
HP0466		Hypothetical protein HP0466	587	0.27284
HP0408		Hypothetical protein HP0408	353	0.272643
HP1494	murE	UDP-N-acetylmuramoylalanyl-D-glutamate--2, 6-diaminopimelate ligase	1317	0.27261
HP0417	metS, metG	Methionyl-tRNA synthetase	405	0.272246
HP0597	pbpA	Penicillin-binding protein 1A	1454	0.271294
HP0819	proV	Osmoprotection protein ProV	577	0.271294
HP1331	azlC	Branched-chain amino acid transport protein AzlC	669	0.271294
HP1486		Antibiotic transport system permease	609	0.271294
HP1526	exoA	Exodeoxyribonuclease III ExoA	478	0.271294
HP0245		Uncharacterized protein HP0245	162	0.271095
HP0298	dppA	Dipeptide ABC transporter, periplasmic dipeptide-binding protein DppA	948	0.27027
HP0561	fabG	3-ketoacyl-ACP reductase	396	0.269566
HP0865	dut	Deoxyuridine 5'-triphosphate nucleotidohydrolase	225	0.269559
HP1529	dnaA	Chromosomal replication initiator protein DnaA	161	0.269082
HP0181		Membrane protein required for colicin V production	183	0.267212
HP0204		Hypothetical protein HP0204	127	0.267212
HP1228	nudH, invA, mutT	Dinucleoside polyphosphate hydrolase	162	0.265959
HP0153	recA	Recombinase A RecA	929	0.265865
HP0364	nrdB, nrdF	Ribonucleotide-diphosphate reductase subunit beta	183	0.265804
HP0979	ftsZ	Cell division protein FtsZ	519	0.265665
HP0358		Putative outer membrane protein HP0358	334	0.26562
HP1339	exbB	Biopolymer transport protein ExbB	216	0.265457
HP0181		Membrane protein required for colicin V production	174	0.265369
HP0366		UDP-4-keto-6-deoxy-N-acetylglucosamine 4-aminotransferase	571	0.264542
HP1054		Hypothetical protein HP1054	923	0.264227
HP0979	ftsZ	Cell division protein FtsZ	612	0.263746
HP0960	glyQ	Glycyl-tRNA synthetase subunit alpha GlyQ	687	0.263533
HP1077	nixA	High-affinity nickel-transport protein NixA	796	0.26339
HP1336		Hypothetical protein HP1336	677	0.263111
HP0129		Hypothetical protein HP0129	180	0.262822
HP1170	glnP2	Glutamine ABC transporter, permease protein GlnP2	403	0.262735
HP1020	ispDF	Bifunctional 2-C-methyl-D-erythritol 4-phosphate cytidylyltransferase/2-C-methyl-D-erythritol 2,4-cyclodiphosphate synthase	145	0.262731
HP1462		Secreted protein involved in flagellar motility HP1462	206	0.261623
HP0761		5-formyltetrahydrofolate cyclo-ligase	545	0.261348
HP0137		Hypothetical protein HP0137	214	0.261327
HP1332	dnaJ	Chaperone protein DnaJ	969	0.261327
HP0393	cheV	Chemotaxis protein CheV	793	0.260948
HP0983		Mechanosensitive channel MscS	783	0.260944
HP0037		NADH-ubiquinone oxidoreductase subunit	937	0.260017
HP0819	proV	Osmoprotection protein ProV	576	0.259871
HP1385	fbp	Fructose-1,6-bisphosphatase	215	0.259329
HP0934		7-carboxy-7-deazaguanine synthase	458	0.259229
HP0151		Putative membrane protein HP0151	776	0.258687
HP0097		Hypothetical protein HP0097	165	0.25836
HP1028		Hypothetical protein HP1028	328	0.257072
HP0037		NADH-ubiquinone oxidoreductase subunit	907	0.256385
HP1464		ABC transport system substrate binding protein	316	0.256385
HP1106		Hypothetical protein HP1106	666	0.255916
HP0200	rpl32	50S ribosomal protein L32	90	0.255528
HP0738	ddl, ddlA	D-alanine--D-alanine ligase	377	0.255528
HP0908	flgE	Flagellar hook protein FlgE	363	0.255293
HP0087		Putative lipoprotein	780	0.254943
HP0298	dppA	Dipeptide ABC transporter, periplasmic dipeptide-binding protein DppA	936	0.254826
HP1114	uvrB	Excinuclease ABC subunit B UvrB	1338	0.254596
HP0396	ubiD	3-octaprenyl-4-hydroxybenzoate carboxy-lyase	1922	0.254384
HP1464		ABC transport system substrate binding protein	451	0.254041
HP1339	exbB	Biopolymer transport protein ExbB	183	0.253103
HP0319	argS	Arginyl-tRNA synthetase	1060	0.251097
HP0043	manC, algA	Mannose-6-phosphate isomerase	675	0.250965
HP0043	manC, algA	Mannose-6-phosphate isomerase	681	0.250965
HP0902		Hypothetical protein HP0902	4	0.250883
HP0175	ppiC	Putative peptidyl-prolyl cis-trans isomerase PpiC	510	0.250855
HP0979	ftsZ	Cell division protein FtsZ	516	0.250361
HP0347	rluD1	Pseudouridine synthase	547	0.250293
HP1464		ABC transport system substrate binding protein	476	0.250293
HP0835	hup	DNA-binding protein HU	50	0.250023
