# Supplementary material for: Rapid evolution of distinct Helicobacter pylori subpopulations in the Americas
Source: PLoS Genet. 2017 Feb 23;13(2):e1006546. doi: 10.1371/journal.pgen.1006546 (PMC5322909; doi:10.1371/journal.pgen.1006546)
Supplement: S3 Table — (XLSX) [file pgen.1006546.s008.xlsx]

## Sheet: Table S3
Multiple Comparisons for figure 5B, hpEurope as a hybrid between hpAsia2 and hpAfrica1
	Distance2
Dependent Variable: Dunnett T3
(I) category		Mean Difference (I-J)	Std. Error	Sig.	95% Confidence Interval
					Lower Bound	Upper Bound
Hybrid = Ancestor 1	Hybrid = Ancestor 2	-0.0446227	0.0255364	0.713569	-0.12211	0.0328643
	Hybrid between Ancestor 1 and 2	0.144*	0.0228708	1.2262e-06	0.0742622	0.214709
	Ancestor 1 = Ancestor 2	0.114097	0.036099	0.0778481	-0.00818302	0.236376
	Ancestor 1 between Ancestor 2 and Hybrid	0.190*	0.0326917	0.00254391	0.0688493	0.311515
	Ancestor 2 between Ancestor 1 and Hybrid	0.169*	0.0260246	1.03085e-06	0.088381	0.248971
Hybrid = Ancestor 2	Hybrid = Ancestor 1	0.0446227	0.0255364	0.713569	-0.0328643	0.12211
	Hybrid between Ancestor 1 and 2	0.189*	0.0196715	1.672e-13	0.129731	0.248486
	Ancestor 1 = Ancestor 2	0.159*	0.0341618	0.00620524	0.0395178	0.277921
	Ancestor 1 between Ancestor 2 and Hybrid	0.235*	0.0305392	0.000949513	0.11395	0.35566
	Ancestor 2 between Ancestor 1 and Hybrid	0.213*	0.0232632	1.71696e-10	0.141464	0.285133
Hybrid between Ancestor 1 and 2	Hybrid = Ancestor 1	-0.144*	0.0228708	1.2262e-06	-0.214709	-0.0742622
	Hybrid = Ancestor 2	-0.189*	0.0196715	1.672e-13	-0.248486	-0.129731
	Ancestor 1 = Ancestor 2	-0.0303892	0.0322179	0.993142	-0.14787	0.0870921
	Ancestor 1 between Ancestor 2 and Hybrid	0.0456965	0.0283479	0.774985	-0.0783631	0.169756
	Ancestor 2 between Ancestor 1 and Hybrid	0.0241903	0.0203012	0.972766	-0.0401275	0.0885082
Ancestor 1 = Ancestor 2	Hybrid = Ancestor 1	-0.114097	0.036099	0.0778481	-0.236376	0.00818302
	Hybrid = Ancestor 2	-0.159*	0.0341618	0.00620524	-0.277921	-0.0395178
	Hybrid between Ancestor 1 and 2	0.0303892	0.0322179	0.993142	-0.0870921	0.14787
	Ancestor 1 between Ancestor 2 and Hybrid	0.0760857	0.0397953	0.602204	-0.0658395	0.218011
	Ancestor 2 between Ancestor 1 and Hybrid	0.0545795	0.0345283	0.808222	-0.0657657	0.174925
Ancestor 1 between Ancestor 2 and Hybrid	Hybrid = Ancestor 1	-0.190*	0.0326917	0.00254391	-0.311515	-0.0688493
	Hybrid = Ancestor 2	-0.235*	0.0305392	0.000949513	-0.35566	-0.11395
	Hybrid between Ancestor 1 and 2	-0.0456965	0.0283479	0.774985	-0.169756	0.0783631
	Ancestor 1 = Ancestor 2	-0.0760857	0.0397953	0.602204	-0.218011	0.0658395
	Ancestor 2 between Ancestor 1 and Hybrid	-0.0215062	0.0309485	0.999455	-0.143247	0.100235
Ancestor 2 between Ancestor 1 and Hybrid	Hybrid = Ancestor 1	-0.167*	0.0260246	1.03085e-06	-0.248971	-0.088381
	Hybrid = Ancestor 2	-0.213*	0.0232632	1.71696e-10	-0.285133	-0.141464
	Hybrid between Ancestor 1 and 2	-0.0241903	0.0203012	0.972766	-0.0885082	0.0401275
	Ancestor 1 = Ancestor 2	-0.0545795	0.0345283	0.808222	-0.174925	0.0657657
	Ancestor 1 between Ancestor 2 and Hybrid	0.0215062	0.0309485	0.999455	-0.100235	0.143247
* The mean difference is significant at the 0.05 level.
Multiple Comparisons for figure 5C, hspAfrica1NAmerica as a hybrid between hpEurope and hpAfrica1
	Distance2
Dependent Variable: Dunnett T3
(I) category		Mean Difference (I-J)	Std. Error	Sig.	95% Confidence Interval
					Lower Bound	Upper Bound
Hybrid = Ancestor 1	Hybrid = Ancestor 2	0.162756	0.0260331	0.101524	-0.0783764	0.403888
	Hybrid between Ancestor 1 and 2	0.148*	0.0180977	1.25721e-06	0.0915114	0.204987
	Ancestor 1 between Ancestor 2 and Hybrid	0.193*	0.0184946	7.27418e-13	0.138588	0.246868
	Ancestor 2 between Ancestor 1 and Hybrid	0.200*	0.028808	0.000921314	0.0953525	0.304869
Hybrid = Ancestor 2	Hybrid = Ancestor 1	-0.162756	0.0260331	0.101524	-0.403888	0.0783764
	Hybrid between Ancestor 1 and 2	-0.0145066	0.0252526	0.994362	-0.298657	0.269644
	Ancestor 1 between Ancestor 2 and Hybrid	0.0299722	0.0255386	0.867849	-0.234174	0.294118
	Ancestor 2 between Ancestor 1 and Hybrid	0.0373553	0.0337649	0.91305	-0.125994	0.200704
Hybrid between Ancestor 1 and 2	Hybrid = Ancestor 1	-0.148*	0.0180977	1.25721e-06	-0.204987	-0.0915114
	Hybrid = Ancestor 2	0.0145066	0.0252526	0.994362	-0.269644	0.298657
	Ancestor 1 between Ancestor 2 and Hybrid	0.0444788	0.0173788	0.185505	-0.0129604	0.101918
	Ancestor 2 between Ancestor 1 and Hybrid	0.0518619	0.0281046	0.549588	-0.0548971	0.158621
Ancestor 1 between Ancestor 2 and Hybrid	Hybrid = Ancestor 1	-0.193*	0.0184946	7.27418e-13	-0.246868	-0.138588
	Hybrid = Ancestor 2	-0.0299722	0.0255386	0.867849	-0.294118	0.234174
	Hybrid between Ancestor 1 and 2	-0.0444788	0.0173788	0.185505	-0.101918	0.0129604
	Ancestor 2 between Ancestor 1 and Hybrid	0.00738308	0.0283619	0.999999	-0.0980164	0.112783
Ancestor 2 between Ancestor 1 and Hybrid	Hybrid = Ancestor 1	-0.200*	0.028808	0.000921314	-0.304869	-0.0953525
	Hybrid = Ancestor 2	-0.0373553	0.0337649	0.91305	-0.200704	0.125994
	Hybrid between Ancestor 1 and 2	-0.0518619	0.0281046	0.549588	-0.158621	0.0548971
	Ancestor 1 between Ancestor 2 and Hybrid	-0.00738308	0.0283619	0.999999	-0.112783	0.0980164
* The mean difference is significant at the 0.05 level.
Multiple Comparisons for figure 5D, hspEuropeColombia as a hybrid between hpEurope and hpAfrica1
	Distance2
Dependent Variable: Dunnett T3
(I) category		Mean Difference (I-J)	Std. Error	Sig.	95% Confidence Interval
					Lower Bound	Upper Bound
Hybrid = Ancestor 1	Hybrid = Ancestor 2	-0.114*	0.0359272	0.035827	-0.221704	-0.00611468
	Hybrid between Ancestor 1 and 2	0.0617438	0.0307166	0.330725	-0.0401124	0.1636
	Ancestor 2 between Ancestor 1 and Hybrid	0.0397981	0.0376866	0.86209	-0.0756388	0.155235
Hybrid = Ancestor 2	Hybrid = Ancestor 1	0.114*	0.0359272	0.035827	0.00611468	0.221704
	Hybrid between Ancestor 1 and 2	0.176*	0.0228567	5.10965e-08	0.11185	0.239457
	Ancestor 2 between Ancestor 1 and Hybrid	0.154*	0.0316102	0.000967891	0.0600456	0.247369
Hybrid between Ancestor 1 and 2	Hybrid = Ancestor 1	-0.0617438	0.0307166	0.330725	-0.1636	0.0401124
	Hybrid = Ancestor 2	-0.176*	0.0228567	5.10965e-08	-0.239457	-0.11185
	Ancestor 2 between Ancestor 1 and Hybrid	-0.0219456	0.0255332	0.934895	-0.107923	0.0640316
Ancestor 2 between Ancestor 1 and Hybrid	Hybrid = Ancestor 1	-0.0397981	0.0376866	0.86209	-0.155235	0.0756388
	Hybrid = Ancestor 2	-0.154*	0.0316102	0.000967891	-0.247369	-0.0600456
	Hybrid between Ancestor 1 and 2	0.0219456	0.0255332	0.934895	-0.0640316	0.107923
* The mean difference is significant at the 0.05 level.
Multiple Comparisons for figure 5E, hspAfrica1Nicaragua as a hybrid between hpEurope and hpAfrica1
	Distance2
Dependent Variable: Dunnett T3
(I) category		Mean Difference (I-J)	Std. Error	Sig.	95% Confidence Interval
					Lower Bound	Upper Bound
Hybrid = Ancestor 1	Hybrid = Ancestor 2	0.0243456	0.0495981	0.999934	-0.252437	0.301128
	Hybrid between Ancestor 1 and 2	0.163*	0.018559	3.78194e-10	0.106159	0.22052
	Ancestor 1 = Ancestor 2	0.104573	0.0593236	0.732723	-1.37041	1.57955
	Ancestor 1 between Ancestor 2 and Hybrid	0.176*	0.016329	3.10862e-15	0.126318	0.224973
	Ancestor 2 between Ancestor 1 and Hybrid	0.145*	0.0224642	0.000352928	0.0664196	0.224255
Hybrid = Ancestor 2	Hybrid = Ancestor 1	-0.0243456	0.0495981	0.999934	-0.301128	0.252437
	Hybrid between Ancestor 1 and 2	0.138994	0.049216	0.322202	-0.141484	0.419472
	Ancestor 1 = Ancestor 2	0.0802276	0.0748136	0.948251	-0.477849	0.638304
	Ancestor 1 between Ancestor 2 and Hybrid	0.1513	0.0484191	0.267716	-0.137297	0.439897
	Ancestor 2 between Ancestor 1 and Hybrid	0.120992	0.0508175	0.438307	-0.147769	0.389752
Hybrid between Ancestor 1 and 2	Hybrid = Ancestor 1	-0.163*	0.018559	3.78194e-10	-0.22052	-0.106159
	Hybrid = Ancestor 2	-0.138994	0.049216	0.322202	-0.419472	0.141484
	Ancestor 1 = Ancestor 2	-0.0587665	0.0590045	0.940891	-1.60199	1.48446
	Ancestor 1 between Ancestor 2 and Hybrid	0.0123059	0.0151286	0.99918	-0.0365431	0.0611549
	Ancestor 2 between Ancestor 1 and Hybrid	-0.0180023	0.0216074	0.997701	-0.0973009	0.0612964
Ancestor 1 = Ancestor 2	Hybrid = Ancestor 1	-0.104573	0.0593236	0.732723	-1.57955	1.37041
	Hybrid = Ancestor 2	-0.0802276	0.0748136	0.948251	-0.638304	0.477849
	Hybrid between Ancestor 1 and 2	0.0587665	0.0590045	0.940891	-1.48446	1.60199
	Ancestor 1 between Ancestor 2 and Hybrid	0.0710724	0.0583415	0.884492	-1.63078	1.77292
	Ancestor 2 between Ancestor 1 and Hybrid	0.0407642	0.0603468	0.991516	-1.253	1.33453
Ancestor 1 between Ancestor 2 and Hybrid	Hybrid = Ancestor 1	-0.176*	0.016329	3.10862e-15	-0.224973	-0.126318
	Hybrid = Ancestor 2	-0.1513	0.0484191	0.267716	-0.439897	0.137297
	Hybrid between Ancestor 1 and 2	-0.0123059	0.0151286	0.99918	-0.0611549	0.0365431
	Ancestor 1 = Ancestor 2	-0.0710724	0.0583415	0.884492	-1.77292	1.63078
	Ancestor 2 between Ancestor 1 and Hybrid	-0.0303082	0.019725	0.819443	-0.108236	0.0476193
Ancestor 2 between Ancestor 1 and Hybrid	Hybrid = Ancestor 1	-0.145*	0.0224642	0.000352928	-0.224255	-0.0664196
	Hybrid = Ancestor 2	-0.120992	0.0508175	0.438307	-0.389752	0.147769
	Hybrid between Ancestor 1 and 2	0.0180023	0.0216074	0.997701	-0.0612964	0.0973009
	Ancestor 1 = Ancestor 2	-0.0407642	0.0603468	0.991516	-1.33453	1.253
	Ancestor 1 between Ancestor 2 and Hybrid	0.0303082	0.019725	0.819443	-0.0476193	0.108236
* The mean difference is significant at the 0.05 level.
